# Supplementary material for: Dengue Virus Capsid Protein Facilitates Genome Compaction and Packaging
Source: Int J Mol Sci. 2023 May 2;24(9):8158. doi: 10.3390/ijms24098158 (PMC10179140; doi:10.3390/ijms24098158)
Supplement: Supplementary file 1 [file ijms-24-08158-s001.zip]

Archive with 1 entries (1 files):
- ijms-2291003-supplementary.pdf
